# Supplementary material for: TRIM21 modulates stability of pro-survival non-coding RNA vtRNA1–1 in human hepatocellular carcinoma cells
Source: PLoS Genet. 2025 Mar 17;21(3):e1011614. doi: 10.1371/journal.pgen.1011614 (PMC11940608; doi:10.1371/journal.pgen.1011614)
Supplement: S3 Table — (XLSX) [file pgen.1011614.s011.xlsx]

## Sheet: Fig1
	Fig 1D
vtRNA1-1	vt1-1-	mIgG	0.026096	0.02977	0.039282	0.022876
	vt1-1-	TRIM21	0.071298	0.104386	0.068393	0.066523
	vt1-1+	mIgG	0.013508	0.002743	0.000705	0.003906
	vt1-1+	TRIM21	0.946058	1.01396	0.959264	1.08674
SNORD50A	vt1-1-	mIgG	0.001772	0.00568	0.005048	0.006944
	vt1-1-	TRIM21	0.010896	0.013139	0.017217	0.016516
	vt1-1+	mIgG	0.001797	0.006346	0.004518	0.006661
	vt1-1+	TRIM21	0.016631	0.013985	0.011842	0.010167

## Sheet: Fig2
	Fig 2A							Fig 2B
vtRNA1-1	NC	1	1	1	1		vtRNA1-1	NC	1.09619	0.909093	1.2505	0.802459
	TRIM21	0.24409	0.664313	0.265035	0.473883			TRIM21	0.078156	0.225703	0.24528	0.092944
								TRIM25	0.467326	0.184603	0.37436	0.08612
vtRNA1-2	NC	1	1	1
	TRIM21	1.25407	0.852399	1.3738			vtRNA1-2	NC	0.93088	1.05458	1.01866	1
								TRIM21	1.09177	0.880666	1.41095	1.15402
vtRNA1-3	NC	1	1	1				TRIM25	0.92445	0.838956	1	0.93088
	TRIM21	0.952857	1.2235	0.895023
							vtRNA1-3	NC	1.03168	0.955945	0.955945	1.06069
								TRIM21	0.91067	1.07549	1.46917	1.05336
	Fig 2C							TRIM25	1.01045	1.20999	1.40932	0.891929
vtRNA1-1	NC	1	1	1	1
	TRIM21	0.590628	0.639871	0.585613	0.41017		SNORD10	NC	1.02456	0.955945	1.07549	0.949342
								TRIM21	0.792784	0.929805	1.17691	0.458502
vtRNA1-2	NC	1	1	1				TRIM25	0.917004	1.03168	1.11342	1.06069
	TRIM21	1.02977	0.792313	0.834592
							trim21	NC	0.890384	0.974342	0.994815	1.15869
								TRIM21	0.127848	0.199229	0.199229	0.117644
								TRIM25	1.05885	0.87206	1.19956	1.08862
							trim25	NC	1.08298	0.929805	0.96929	1.02456
								TRIM21	0.898132	0.885768	0.949342	1.07549
								TRIM25	0.530344	0.534033	0.588453	0.501736

## Sheet: Fig3
	Fig 3B
	NC	6.87727	11.195	10.1255	14.8571	9.59116
	TRIM21	3.5006	3.31757	7.47443	5.14782	6.79677
	Fig 3D
	NC	0.745373	0.66077	0.715208
	TRIM21	0.381162	0.322781	0.378976
	TRIM25	0.326003	0.579488	0.466103
	Fig 3E
	NC	0.946058	0.965936	1.03527	0.952638
	TRIM21	0.730353	0.672062	0.649169	0.695762

## Sheet: Fig4
	Fig 4C
	NC	1	1	1
	TRIM21	1.50604	0.759067	0.778513
	Fig 4F
vtRNA1-1	M10-	mIgG	0.038808	0.04306	0.048445	0.046151
	M10-	TRIM21	0.094241	0.080353	0.078156	0.089158
	M10+	mIgG	0.100307	0.101708	0.104567	0.109766
	M10+	TRIM21	0.987943	1.01572	1.01572	0.981119
SNORD50A	M10-	mIgG	0.0026	0.004372	0.003995	0.001763
	M10-	TRIM21	0.012111	0.02168	0.02356	0.009702
	M10+	mIgG	0.004433	0.002825	0.002636	0.001943
	M10+	TRIM21	0.022444	0.028213	0.027632	0.023889

## Sheet: Fig5
	Fig 5A
	NC	1	1	1				Fig 5C
	TRIM21	0.296804	0.414655	0.32312			WT	NC	1.24186	0.909093	1.0811	0.819321
	21&NSUN2	0.769356	0.634526	0.51485				TRIM21	0.458502	0.458502	0.739694	0.494828
							C69A	NC	1	0.993092	1.00696	1
	Fig 5B							TRIM21	0.947698	0.960928	0.960928	0.960928
WT	NC	1	1	1	1
	TRIM21	0.127	0.599	0.437	0.533
								Fig 5D
C69A	NC	1	1	1	1			NC	1	1	1	1
	TRIM21	0.889	0.638	0.861	0.654			TRIM21	1.25929	1.14107	1.03217	1.01476
C69G	NC	1	1	1
	TRIM21	0.601	0.907	0.694

## Sheet: Fig6
	Fig 6A								Fig 6C
TRIM25	NC	1	1	1	1			RBCK1	EV	1	1	1
	TRIM21	0.565359	0.888649	0.947587	0.560727				TRIM21↑	0.50581	0.83757	0.482261
RBCK1	NC	1	1	1
	TRIM21	1.96358	2.42173	3.31516					Fig 6E
									NC	1	1	1	1
									TRIM21	0.491888	0.30185	0.301872	0.33566
	Fig 6B								RBCK1	1.13027	0.802121	0.78303	0.813509
trim21	NC	1.03527	1.04247	0.965936	0.959264				21&R	0.742613	0.835442	0.56807	0.440255
	TRIM21	0.739694	0.820742	0.798298	0.671286
trim25	NC	0.981119	1.00173	1.00173	1.01572				Fig 6F
	TRIM21	1.02633	1.0122	0.964264	0.984525			NC	DMSO	1	1	1	1
									MG132	0.82392	0.641506	1.23408	0.663689
trim21	NC	0.937896	0.964264	1.18715	0.931418			TRIM21	DMSO	0.302176	0.319425	0.452625	0.327915
	TRIM25	1.13682	1.19334	1.19334	1.12117				MG132	0.643323	0.574557	0.890419	0.557208
trim25	NC	0.942785	1.02456	1.01748	1.01748
	TRIM25	0.390258	0.330449	0.354167	0.339739

## Sheet: Fig7
	Fig 7A						Fig 7C
	Gene	trim21					NC	1	1	1	1	1
	Differential Methods	ANOVA					TRIM21	0.855876	0.7741	0.803869	0.77893	0.888536
	|Log2FC| Cutoff	0.5849					TRIM25	0.887817	0.690986	0.927886	0.748696	0.949179
	q-value Cutoff	0.0001
	Matched Normal data	Match TCGA normal data
	Dataset	LIHC					Fig 7D
	Plot Width	12				WT	NC	1.01769	1.04581	0.965079	0.971429
							TRIM21	0.860771	0.871655	0.895238	0.897052
	Gene	trim25
	Differential Methods	ANOVA				M10	NC	1.00136	0.99229	0.973243	0.962358
	|Log2FC| Cutoff	0.5849					TRIM21	0.979592	0.981406	0.887982	0.844444
	q-value Cutoff	0.0001
	Matched Normal data	Match TCGA normal data
	Dataset	LIHC					Fig 7E
	Plot Width	12					NC	1.05865	1.00197	1.01449	0.960636	0.964253
							NC+SF	0.601065	0.656779	0.609288	0.678439	0.63606
							TRIM21+SF	0.544906	0.580098	0.520485	0.557017	0.529776
	Fig 7B
	Gene	trim21					NC	1.00103	0.98622	0.977755	1.00926	1.02573
	Methods	Overall Survival					NC+SF	0.507689	0.525561	0.519682	0.467714	0.399285
	Cutoff-High(%)	60					TRIM25+SF	0.404458	0.398345	0.413629	0.312515	0.316277
	Cutoff-Low(%)	40
	Hazards Ratio (HR)	Yes
	95% Confidence Interval	No
	Axis Units	Months
	Dataset	LIHC
	Gene	trim25
	Methods	Overall Survival
	Cutoff-High(%)	60
	Cutoff-Low(%)	40
	Hazards Ratio (HR)	Yes
	95% Confidence Interval	No
	Axis Units	Months
	Dataset	LIHC

## Sheet: S1
	S1F
vtRNA1-1	vt1-1-	mIgG	0.143587	0.140632	0.196146	0.143587
	vt1-1-	TRIM25	0.090246	0.089622	0.135842	0.099442
	vt1-1+	mIgG	0.25349	0.239816	0.241484	0.138696
	vt1-1+	TRIM25	0.926588	1.07923	0.986233	1.01396
SNORD50A	vt1-1-	mIgG	0.001554	0.000886	0.000456	0.001153
	vt1-1-	TRIM25	0.00613	0.006524	0.004072	0.005921
	vt1-1+	mIgG	0.00147	0.000614	0.000963	0.000695
	vt1-1+	TRIM25	0.00296	0.002743	0.00286	0.00324

## Sheet: S2
	S2D							S2I
Cytosol	NC	1	1	1				EV	1	1	1	1
	TRIM21	0.406002	0.812037	0.342065				TRIM21↑	0.579378	0.959713	1.5599	0.736834
Nucleus	NC	1	1	1
	TRIM21	0.470892	0.454187	0.180081				S2J
								EV	1	1
								TRIM21↑	0.710554	1.33522
	S2E
	NC	1	1	1	1
	TRIM21-2	0.906556	0.640498	0.40631	0.626785			S2K
								EV	1	1	1
								TRIM21↑	0.880703	0.812198	1.12055
	S2H
	NC	1	1	1
	TRIM21	0.925414	0.989542	1.0485

## Sheet: S3
	S3A
vtRNA1-1	NC	1	1	1	1
	TRIM25	0.370099	0.541274	0.237334	0.426578
vtRNA1-2	NC	1	1	1	1
	TRIM25	0.74995	0.850497	0.876553	1.00618

[truncated: 3 more sheets: S5, S7, S8]
